# Supplementary material for: NsrR Represses σE-Dependent Small RNAs and Interacts with RpoE via a Noncanonical Mechanism in Escherichia coli
Source: Int J Mol Sci. 2025 Jun 30;26(13):6318. doi: 10.3390/ijms26136318 (PMC12249550; doi:10.3390/ijms26136318)
Supplement: Supplementary file 1 [file ijms-26-06318-s001.zip]

Archive with 1 entries (1 files):
- ijms-3716475-supplementary.pdf
